# Supplementary material for: Safety, mucosal and systemic immunopotency of an aerosolized adenovirus-vectored vaccine against SARS-CoV-2 in rhesus macaques
Source: Emerg Microbes Infect. 2022 Jan 29;11(1):438–41. doi: 10.1080/22221751.2022.2030199 (PMC8803102; doi:10.1080/22221751.2022.2030199)
Supplement: Supplemental Material [file TEMI_A_2030199_SM5753.zip]

Archive with 4 entries (4 files):
- Suppl Files/EMI Supplementary materials CS 20220111 clean.docx
- Suppl Files/Supplementary Figure 1.tif
- Suppl Files/Supplementary Figure 2.tif
- Suppl Files/Supplementary Figure 3.tif
